# Supplementary material for: A fixed brain seeded amplification assay to complement neuropathological prion disease diagnosis
Source: J Neuropathol Exp Neurol. 2025 Sep 3;85(1):17–23. doi: 10.1093/jnen/nlaf105 (PMC12744881; doi:10.1093/jnen/nlaf105)
Supplement: nlaf105_Supplementary_Data [file nlaf105_supplementary_data.zip]

Archive with 1 entries (1 files):
- LEWIS-Supp Figs.pdf
